# Supplementary material for: OCLN as a novel biomarker for prognosis and immune infiltrates in kidney renal clear cell carcinoma: an integrative computational and experimental characterization
Source: Front Immunol. 2023 Sep 22;14:1224904. doi: 10.3389/fimmu.2023.1224904 (PMC10556524; doi:10.3389/fimmu.2023.1224904)
Supplement: Supplementary Figure S3 — Original image of blots/gels for Figures 7A , 8A . [file DataSheet_1.zip]

Archive with 6 entries (6 files):
- Figure S1.PDF
- Figure S2.PDF
- Figure S3.pdf
- Figure S4.pdf
- Table S1.XLS
- Table S2.xls
