# Supplementary material for: OCLN as a novel biomarker for prognosis and immune infiltrates in kidney renal clear cell carcinoma: an integrative computational and experimental characterization
Source: Front Immunol. 2023 Sep 22;14:1224904. doi: 10.3389/fimmu.2023.1224904 (PMC10556524; doi:10.3389/fimmu.2023.1224904)
Supplement: Supplementary Figure S3 — Original image of blots/gels for Figures 7A , 8A . [file DataSheet_1.zip › Table S1.XLS]

## Sheet: Sheet1
Table S1：The detailed clinical data for the 21 pairs of KIRC tissues.
Patient	Age	Gender	Stage	Grade	T	N	M
1	63	female	Stage Ⅰ	Grade Ⅱ	T1a	N0	M0
2	70	male	Stage Ⅰ	Grade Ⅱ	T1a	N0	M0
3	57	male	Stage Ⅰ	Grade Ⅱ	T1a	N0	M0
4	50	male	Stage Ⅱ	Grade Ⅱ	T2a	N0	M0
5	48	male	Stage Ⅰ	Grade Ⅱ	T1a	N0	M0
6	58	female	Stage Ⅰ	Grade Ⅱ	T1a	N0	M0
7	54	male	Stage Ⅰ	Grade Ⅱ	T1a	N0	M0
8	66	male	Stage Ⅲ	Grade Ⅳ	T3a	N0	M0
9	55	female	Stage Ⅰ	Grade Ⅱ	T1a	N0	M0
10	81	male	Stage Ⅰ	Grade Ⅱ	T1a	N0	M0
11	66	male	Stage Ⅰ	Grade Ⅱ	T1a	N0	M0
12	58	female	Stage Ⅰ	Grade Ⅱ	T1a	N0	M0
13	71	male	Stage Ⅰ	Grade Ⅰ	T1a	N0	M0
14	78	female	Stage Ⅰ	Grade Ⅱ	T1a	N0	M0
15	65	male	Stage Ⅰ	Grade Ⅲ	T1a	N0	M0
16	54	male	Stage Ⅰ	Grade Ⅱ	T1a	N0	M0
17	52	female	Stage Ⅰ	Grade Ⅱ	T1a	N0	M0
18	57	male	Stage Ⅰ	Grade Ⅲ	T1a	N0	M0
19	67	female	Stage Ⅰ	Grade Ⅲ	T1a	N0	M0
20	59	male	Stage Ⅰ	Grade Ⅱ	T1a	N0	M0
21	60	female	Stage Ⅰ	Grade Ⅱ	T1a	N0	M0
