# Supplementary material for: OCLN as a novel biomarker for prognosis and immune infiltrates in kidney renal clear cell carcinoma: an integrative computational and experimental characterization
Source: Front Immunol. 2023 Sep 22;14:1224904. doi: 10.3389/fimmu.2023.1224904 (PMC10556524; doi:10.3389/fimmu.2023.1224904)
Supplement: Supplementary Figure S3 — Original image of blots/gels for Figures 7A , 8A . [file DataSheet_1.zip › Table S2.xls]

## Sheet: Sheet1
Table S2. DEGs between high and low-OCLN expression groups.
Gene	Low Mean	High Mean	logFC	p-value	FDR
ENPP5	4.66246	9.55347	1.03493	1.56e-30	4.27e-27
AC112715.1	0.232844	0.0648585	-1.844	1.42e-08	1.23e-07
SCIN	2.28053	8.26562	1.85776	3.63e-17	2.87e-15
CERKL	0.355028	0.715334	1.01068	2.3e-14	8.81e-13
SLC12A1	0.437583	1.28997	1.55971	8.16e-06	3.46e-05
LINC02450	0.167952	0.0726497	-1.20902	1.55e-06	7.9e-06
LINC01563	0.0429509	0.0169729	-1.33945	0.0043725	0.0088922
SHISAL1	0.795089	0.300414	-1.40416	5.84e-05	0.000197633
AL162741.1	0.322136	0.159172	-1.01708	2.52e-10	3.35e-09
PRR15L	0.943827	9.18669	3.28295	4.53e-27	5.91e-24
AC005906.3	0.194603	0.0596567	-1.70578	1.14e-08	1.01e-07
SLC34A1	1.28635	2.88524	1.16541	0.000216668	0.000631518
SLC25A2	0.0711956	0.0343945	-1.04961	5.63e-09	5.39e-08
YES1P1	0.364112	0.168987	-1.10747	1.07e-13	3.37e-12
MATN4	0.162336	0.0603761	-1.42693	7.18e-07	3.99e-06
MUC12	0.15323	0.0647372	-1.24303	4.73e-11	7.5e-10
MAPK4	0.0502816	0.294514	2.55023	2.14e-06	1.05e-05
GNG8	0.59975	0.268157	-1.16128	2.73e-07	1.7e-06
AC022239.1	0.141079	0.0320632	-2.13752	0.000363273	0.00100077
NTN1	0.376088	1.88166	2.32286	0.000331897	0.000924763
F11	0.206657	0.665698	1.68763	6.27e-13	1.6e-11
MANCR	0.235545	0.0875775	-1.42737	2.36e-07	1.49e-06
AC022034.3	0.0185211	0.00924098	-1.00305	0.00138726	0.00325804
CCN5	2.3916	0.682273	-1.80956	1.1e-08	9.84e-08
VWDE	0.0809815	0.1915	1.24168	0.00151455	0.00351798
MPPED2-AS1	0.00817803	0.0352655	2.10843	0.00235595	0.00517665
TMPRSS2	0.246904	2.43621	3.30262	3.4e-07	2.06e-06
CLDN16	0.317384	0.874462	1.46217	0.000399968	0.00108839
AKR1C4	0.114346	0.448864	1.97287	0.00480468	0.00965202
OPN4	0.279211	0.107749	-1.37367	0.00249766	0.00544214
LHX8	0.320885	0.0711424	-2.17327	5.12e-14	1.78e-12
STEAP1B	0.165326	0.0730186	-1.17898	6.22e-10	7.51e-09
NKX3-2	0.0858472	0.0278838	-1.62234	1.22e-06	6.39e-06
SH3GL2	0.283449	1.81149	2.67601	5.11e-06	2.29e-05
TNNT3	2.10612	0.358277	-2.55544	0.000187879	0.000558271
AC023669.2	1.04044	2.87251	1.46512	0.00131876	0.00311581
AC079089.1	0.0331323	0.0161359	-1.03797	6.97e-06	3.02e-05
INPP5J	0.298922	5.42981	4.18306	7.18e-08	5.18e-07
PRLR	0.753103	2.22398	1.56223	3.21e-13	8.78e-12
GOLGA6L7	0.427982	0.17105	-1.32313	2.67e-07	1.66e-06
AL359704.2	2.59426	8.91073	1.78022	3.71e-06	1.72e-05
ACTG1P22	0.0476301	0.0219785	-1.11578	5.32e-05	0.000182169
FCER2	0.372649	0.112775	-1.72437	0.000369477	0.00101541
CHL1	0.320394	0.937063	1.5483	1.36e-05	5.43e-05
RFLNA	2.24193	0.543878	-2.04339	1.83e-08	1.55e-07
CRYGN	0.105027	0.0524662	-1.0013	4.46e-05	0.000155589
GOLGA8IP	0.140661	0.0684021	-1.04011	0.000372219	0.00102172
AL049536.1	0.0323678	0.0155594	-1.05677	7.69e-07	4.24e-06
LINC02167	0.667153	0.0444177	-3.90881	1.01e-05	4.19e-05
AC104237.3	0.111722	0.421265	1.91482	0.000204404	0.000600788
NUDT11	0.45321	0.189794	-1.25575	0.000262451	0.000750443
NAT8L	0.145947	0.657494	2.17153	0.000343167	0.000951707
AC007749.2	3.03017	1.47011	-1.04348	1.2e-09	1.35e-08
AC093904.4	0.00463783	0.0834212	4.16889	1.79e-07	1.17e-06
MAL	13.6377	47.2192	1.79177	2.2e-12	4.88e-11
LL22NC03-63E9.3	0.0251915	0.00928571	-1.43985	1.33e-06	6.88e-06
AC090164.2	0.43026	0.130612	-1.71993	3.17e-11	5.21e-10
TMEM255A	1.46501	6.87527	2.23051	0.000472384	0.00126051
GALNT5	0.404395	0.910301	1.17058	0.000535214	0.00140856
AL096865.1	0.591382	0.270893	-1.12636	5.44e-13	1.4e-11
FGF5	0.141471	0.0693048	-1.02948	0.00492258	0.00985273
LINC01014	0.0605086	0.165268	1.44959	3.71e-05	0.000132029
ESRP1	0.187399	1.4557	2.95753	0.000288368	0.000816869
AIRE	0.0593493	0.0235515	-1.33341	9.76e-07	5.23e-06
FOXJ1	0.176939	0.443781	1.3266	0.000128356	0.000397997
GAL3ST3	0.0572936	0.138666	1.27517	2.68e-06	1.29e-05
RUFY4	0.426072	0.180343	-1.24036	1.39e-08	1.2e-07
FAM189A2	0.389061	0.881936	1.18068	0.000989672	0.00241674
LINC01971	0.025204	0.0110739	-1.18648	1.96e-06	9.74e-06
AL035661.1	0.27568	4.47451	4.02066	0.00247537	0.00540261
CLEC4M	0.0121873	0.00607582	-1.00422	0.00381717	0.00789006
CDK5R2	0.157358	0.0773735	-1.02414	0.000776726	0.0019559
B4GALNT2	0.192675	0.757516	1.97511	3.67e-08	2.85e-07
TMEM213	0.130572	15.0722	6.8509	2.12e-07	1.36e-06
APCDD1L-DT	0.472868	0.0994131	-2.24993	9.51e-08	6.65e-07
CDS1	3.95929	7.95819	1.0072	4.2e-33	1.92e-29
EN1	0.262085	0.128632	-1.02678	3.09e-05	0.000112327
TTPA	0.0257194	0.0895883	1.80046	5.4e-08	4.02e-07
NPEPL1	2.27797	1.07785	-1.0796	1.08e-13	3.41e-12
MT1X	14.1082	5.65196	-1.31971	5.01e-10	6.2e-09
LCN1	0.768151	0.0579906	-3.7275	1.36e-08	1.18e-07
AC007342.4	0.0545001	0.264158	2.27707	6.81e-06	2.96e-05
LINC01020	0.0122311	0.0298206	1.28576	2.4e-05	9e-05
C1orf116	0.336346	1.51963	2.17571	3.25e-14	1.19e-12
AC103563.7	0.277692	0.925354	1.73652	2.91e-11	4.83e-10
AC005837.4	0.466552	0.186946	-1.31942	1.67e-08	1.43e-07
AC016405.3	2.24916	1.09606	-1.03706	6.45e-11	9.91e-10
IGHG3	178.121	32.9152	-2.43603	4.15e-05	0.000145778
PNLIPRP2	0.033723	0.0141365	-1.2543	1.94e-06	9.65e-06
LINC01436	2.22375	0.911772	-1.28625	2.13e-09	2.27e-08
TACSTD2	8.92874	32.8125	1.87772	0.000302081	0.000851221
POF1B	1.08223	2.22556	1.04016	1.08e-05	4.44e-05
AC063960.1	0.0315499	0.0730215	1.21068	7.6e-10	9e-09
EDN3	0.118333	0.0303334	-1.96388	8.64e-05	0.00028072
CXCL13	7.38121	3.4053	-1.11607	6.07e-07	3.44e-06
TMEM38A	1.44824	5.63396	1.95985	6.48e-09	6.09e-08
AC103563.2	0.113064	0.431552	1.9324	4.65e-06	2.1e-05
CD19	0.638357	0.166168	-1.94172	2.38e-06	1.16e-05
AC006026.3	0.470828	1.02324	1.11988	8.2e-15	3.54e-13
ZIC2	0.188959	0.0642282	-1.5568	8.9e-14	2.88e-12
AL590550.1	0.14632	0.0626719	-1.22323	8.26e-06	3.5e-05
LINC01234	0.317268	0.137183	-1.20961	2.49e-07	1.57e-06
AC008267.1	0.0423096	0.0202216	-1.06509	4.8e-05	0.000166315
CHRDL2	1.50177	0.599528	-1.32477	2.87e-06	1.36e-05
CT75	0.0998843	0.047298	-1.07848	1.26e-09	1.41e-08
IGHG1	1155.04	274.546	-2.07283	0.00200468	0.00449431
LINC02195	0.426655	0.212227	-1.00747	1.3e-09	1.46e-08
AC097654.1	0.167787	1.07133	2.6747	5.56e-07	3.18e-06
OXCT1	5.56701	18.626	1.74234	2e-15	1.02e-13
AC005062.1	0.0819256	0.171999	1.07001	3.97e-09	3.96e-08
GRHL3	0.124252	0.34488	1.47282	9.45e-05	0.000303297
CASC16	0.047603	0.125553	1.39917	1.77e-08	1.5e-07
AC004840.1	0.0692723	0.0312157	-1.15001	3.42e-06	1.6e-05
AL096701.1	0.540317	0.248186	-1.12238	3.51e-14	1.27e-12
AC020907.1	0.0893157	0.0356306	-1.3258	2.96e-05	0.000108253
MPP7	0.887439	1.90853	1.10474	3.04e-19	4.14e-17
AL022170.1	0.0877604	0.24405	1.47553	3.03e-07	1.86e-06
TMEM252	6.50442	18.0315	1.47102	2.13e-13	6.22e-12
CCN6	0.161158	0.874526	2.44002	0.000692725	0.00176911
CHRNA9	0.036227	0.00618158	-2.55102	0.000301509	0.000849871
AL645768.1	0.0219218	0.00867939	-1.3367	1.73e-08	1.47e-07
C4orf48	3.68297	1.73235	-1.08814	1.15e-08	1.02e-07
AC108156.1	0.0302567	0.0764685	1.33761	0.000545095	0.00143246
PTPRH	1.18112	0.501476	-1.2359	2.12e-08	1.76e-07
SAA4	0.28904	0.138123	-1.06532	7.25e-05	0.000240112
AL139351.3	0.772705	0.370736	-1.05952	4.86e-10	6.04e-09
KISS1	1.01669	0.329066	-1.62743	0.00187833	0.004249
KL	13.1498	26.3204	1.00115	1.75e-19	2.62e-17
PRR15	0.605788	1.27205	1.07027	0.00011022	0.00034731
DIRC3-AS1	0.0590861	0.0241071	-1.29336	0.000347911	0.000963176
AJ239328.1	0.0438554	0.0139912	-1.64823	5.81e-05	0.000196862
CNTN6	0.144377	0.627438	2.11963	0.00317082	0.00669979
FYB2	0.249501	0.734492	1.5577	4.91e-06	2.21e-05
LINC01411	0.43672	0.10671	-2.03301	7.16e-07	3.98e-06
DEFB1	126.798	395.483	1.64108	0.000755677	0.00190869
IRF6	2.90376	7.93793	1.45084	1.78e-26	1.8e-23
KRT223P	14.3627	5.75633	-1.31911	6.45e-09	6.08e-08
AL445213.2	0.113933	0.054639	-1.06018	0.00040428	0.0010987
SLC38A5	6.2766	1.76701	-1.82867	5.29e-09	5.09e-08
GMPR	2.25305	5.34079	1.24517	4.59e-09	4.5e-08
AP000757.1	0.384736	1.27004	1.72294	5.17e-07	2.98e-06
IGHA1	437.14	205.244	-1.09075	0.00182639	0.00414761
LRRC19	2.75933	6.87502	1.31705	3.54e-20	6.41e-18
CCDC177	0.0315451	0.0142647	-1.14497	0.000591662	0.00153975
AC016575.1	0.135405	0.060467	-1.16306	3.61e-08	2.81e-07
LTF	15.1518	30.7847	1.02273	0.00120236	0.00286928
AL356234.3	0.436414	0.204404	-1.09428	0.000704677	0.00179595
MARVELD2	1.0243	3.22347	1.65398	1.45e-55	1.99e-51
IGHG4	38.6766	15.5305	-1.31636	0.00372522	0.00772218
CWH43	0.206806	2.02712	3.29308	3.51e-08	2.74e-07
RSU1P2	0.0343186	0.014342	-1.25875	2.21e-06	1.08e-05
PRAME	6.04942	2.51716	-1.265	1.01e-06	5.38e-06
TRIM2	2.12908	4.56784	1.10128	1.11e-20	2.36e-18
CILP2	0.710036	0.129305	-2.45711	5.88e-06	2.59e-05
KRTAP2-3	0.145525	0.0617624	-1.23646	0.000584915	0.0015248
CPA4	2.11207	0.988908	-1.09475	0.000131807	0.000407729
MECOM-AS1	0.0588948	0.142205	1.27176	2.11e-05	8.05e-05
TRIM54	2.99226	1.24656	-1.26328	1.61e-05	6.33e-05
MACC1	4.37442	9.6924	1.14776	4.97e-22	1.6e-19
AC073311.1	0.0648958	0.155776	1.26328	1.84e-06	9.2e-06
COL7A1	1.36648	0.681507	-1.00366	2.23e-06	1.09e-05
SOSTDC1	0.861604	3.85227	2.16061	1.3e-10	1.86e-09
CSAG1	0.424772	0.162496	-1.38629	1.66e-08	1.42e-07
IGFBP1	34.0963	10.3551	-1.71927	0.000410324	0.0011127
MYH4	0.0125738	0.0350155	1.47758	0.000103117	0.000327532
UBE2QL1	0.831384	2.00789	1.27209	1.92e-05	7.37e-05
CHGA	0.157194	0.0660366	-1.25121	0.00152486	0.0035389
ZNF385B	1.19584	3.03458	1.34348	8.35e-14	2.73e-12
TNNT1	1.97012	0.674198	-1.54704	1.9e-10	2.62e-09
TAC1	0.0848569	0.175489	1.04828	0.00318013	0.00671541
FAM169A	0.115249	0.371346	1.688	6.21e-10	7.5e-09
POU2AF1	1.34786	0.446807	-1.59295	0.00434611	0.00884316
GPAT3	2.8946	8.17615	1.49806	1.01e-19	1.59e-17
IGHM	250.439	51.6449	-2.27776	0.000782317	0.00196816
AP001471.1	0.125818	0.0502371	-1.32451	3e-07	1.84e-06
AP004609.1	0.0709808	0.0341685	-1.05476	4.81e-12	9.74e-11
AL121762.1	0.0530111	0.109736	1.04967	1.18e-05	4.79e-05
UST-AS2	0.616957	0.253737	-1.28184	9.66e-08	6.75e-07
AL031123.4	0.12583	0.351481	1.48197	1.84e-06	9.18e-06
PCDHA12	0.0500821	0.127404	1.34705	0.00183504	0.00416467
AP000997.4	0.0535804	0.0256627	-1.06203	0.00197279	0.00443516
AC093702.1	0.24834	0.0976689	-1.34635	8.54e-06	3.6e-05
CXCL5	6.20082	2.85593	-1.1185	3.34e-05	0.00012
TCHH	0.488518	0.15006	-1.70287	0.00135659	0.00319422
TCEAL2	0.250458	0.63728	1.34736	0.000491116	0.001304
PROC	0.726036	2.22775	1.61747	0.000630088	0.00162716
FAM222A-AS1	0.225555	0.457959	1.02174	0.000189842	0.000563249
SPINK2	0.692632	0.320995	-1.10954	0.000878115	0.0021768
LINC02331	0.316558	0.788132	1.31597	1.15e-09	1.31e-08
CSMD3	0.0160978	0.00370219	-2.12041	1.29e-05	5.18e-05
ART1	0.0745702	0.161267	1.11278	0.00183702	0.00416692
CTHRC1	24.2476	10.8494	-1.16022	1.98e-09	2.13e-08
CKMT1A	0.100327	0.421756	2.07169	3.03e-09	3.09e-08
LINC01532	0.192469	0.849745	2.14241	7.41e-10	8.8e-09
TMEM52B	0.551021	3.53586	2.68188	1.26e-06	6.57e-06
GGT6	0.171064	1.77362	3.37409	9.85e-12	1.84e-10
MUC17	0.235713	0.0861366	-1.45233	2.53e-07	1.58e-06
TJP3	0.319816	1.05385	1.72035	0.00119644	0.00285869
AC008011.2	0.162859	0.0747829	-1.12284	1.45e-06	7.45e-06
FA2H	0.390205	1.38412	1.82666	2.2e-08	1.82e-07
MIAT	0.768009	0.267975	-1.51902	1.64e-11	2.9e-10
MUC16	0.0536735	0.0198794	-1.43293	0.00197943	0.00444828
CKMT1B	0.0779762	0.427647	2.45531	8.68e-07	4.72e-06
KCNIP1	0.195744	0.676891	1.78995	0.000739318	0.0018722
AC138305.1	0.0479663	0.197609	2.04256	0.000460508	0.00123296
AC007001.1	0.0336811	0.0932244	1.46877	0.000348452	0.000964214
C5orf46	21.4885	8.35445	-1.36295	2.15e-13	6.25e-12
AC112721.2	0.234421	0.0919081	-1.35083	1.77e-05	6.86e-05
DMBX1	0.110538	0.0347357	-1.67005	5.82e-05	0.000197088
PGF	43.3697	20.1009	-1.10943	8.33e-12	1.6e-10
LRRN4	1.64793	3.57113	1.11572	0.000287661	0.00081512
ATP2B3	0.0810366	0.0296545	-1.45032	0.00128286	0.00304097
TAC3	0.0830764	0.0309699	-1.42357	3.53e-07	2.13e-06
DIPK1C	0.257238	0.0991399	-1.37557	0.00479464	0.00963469
SLC13A1	5.65342	12.4157	1.13497	1.13e-08	1.01e-07
MFSD2A	2.32715	1.0331	-1.17159	3.01e-06	1.42e-05
CSF2	0.130168	0.0337202	-1.94869	1.04e-07	7.18e-07
MELTF-AS1	1.2734	0.634202	-1.00568	1.48e-14	6.02e-13
AL132982.1	0.0775981	0.0365639	-1.0856	0.000220761	0.000642105
EPGN	0.0847597	0.0360162	-1.23473	0.00435518	0.00885959
LINC02454	0.0976863	0.0315857	-1.62889	9.83e-10	1.13e-08
NNT	5.71929	11.4937	1.00694	7.03e-32	2.75e-28
AC241644.2	0.0715517	0.202838	1.50327	8.51e-05	0.000276948
EPB41L4B	0.115018	0.487799	2.08443	1.34e-05	5.36e-05
AL358394.1	0.341882	0.169554	-1.01176	5.4e-06	2.41e-05
C2orf88	0.992809	2.01667	1.02239	8.77e-14	2.84e-12
AC099786.1	0.32422	0.111325	-1.5422	6.86e-09	6.41e-08
AC107884.2	0.0306979	0.0805719	1.39214	1.14e-06	6.02e-06
AC099684.2	0.29097	0.726512	1.32012	0.00362049	0.00752845
AL713998.1	0.384975	0.0490791	-2.97158	8.77e-07	4.75e-06
AC016769.5	0.0724966	0.0317878	-1.18944	0.000333699	0.000929311
ZP1	0.560829	0.149552	-1.90692	1.22e-09	1.37e-08
AL132655.2	0.183381	0.0687125	-1.4162	6.56e-08	4.77e-07
TRBV2	1.78085	0.810795	-1.13515	0.000140642	0.000432417
FOSL1	6.60992	3.29754	-1.00324	1.71e-11	3e-10
KREMEN2	0.23858	0.101542	-1.23239	1.55e-10	2.18e-09
TMC4	3.71926	8.87782	1.25519	8.46e-05	0.000275262
ITGB1-DT	0.155054	0.0708835	-1.12924	5.47e-11	8.51e-10
MAL2	7.00002	14.5312	1.05372	4.71e-12	9.57e-11
TREM1	1.55145	0.66911	-1.2133	0.000995631	0.00243021
TRIML2	0.0968607	0.029019	-1.73891	1.4e-14	5.72e-13
PCBP3	0.593628	0.174448	-1.76676	8.94e-07	4.83e-06
ENAM	0.737294	2.01938	1.4536	1.74e-21	4.45e-19
GPR158	0.0576471	0.0254347	-1.18045	3.11e-05	0.000113122
GRB14	2.76344	5.77335	1.06295	1.41e-05	5.59e-05
AC104758.1	0.468873	0.230607	-1.02376	7.77e-17	5.62e-15
ADGRF1	0.0688542	1.05487	3.93737	1.47e-06	7.54e-06
AL118522.1	0.0486655	0.170501	1.80881	6.27e-06	2.74e-05
KDF1	1.2356	2.86237	1.212	7.85e-21	1.77e-18
AC126178.1	0.0237821	0.0117625	-1.01569	0.000673689	0.00172613
LAIR2	1.3262	0.384117	-1.78768	1.55e-06	7.9e-06
AC005828.5	0.109201	0.0532069	-1.0373	4.26e-05	0.000149411
AC097709.1	0.0664375	0.0327213	-1.02177	0.00102026	0.00248345
PAPPA2	0.215871	1.1866	2.4586	5.14e-09	4.96e-08
CCL7	0.24903	0.0922373	-1.4329	0.000328833	0.000916973
SERPINE1	183.832	79.5071	-1.20923	1.18e-09	1.34e-08
PROM1	4.35927	15.6316	1.84231	6.13e-11	9.45e-10
AC104695.3	4.5864	2.06781	-1.14926	1.24e-10	1.78e-09
PFKFB2	1.38561	3.5761	1.36787	5.32e-05	0.000182338
FOXH1	0.0652763	0.0318283	-1.03625	3.36e-10	4.33e-09
TACR3	0.00485293	0.0189673	1.96658	1.83e-05	7.09e-05
GOLGA6L2	0.176268	0.0843041	-1.06409	5.06e-11	7.97e-10
RNU6-62P	0.321743	0.711381	1.14471	5.06e-15	2.32e-13
KRT78	0.0359708	0.0106548	-1.75532	2.65e-06	1.27e-05
CLDN8	0.0951221	9.72343	6.67554	0.00256719	0.005575
GRM1	0.0476346	0.133722	1.48915	7.04e-06	3.04e-05
AKR1C1	2.69129	5.47031	1.02332	1.11e-08	9.86e-08
SIM1	0.54261	1.85743	1.77532	1.3e-16	8.82e-15
CCL11	0.669817	0.276652	-1.2757	0.00430605	0.00877335
EGF	0.654594	1.97382	1.59232	7e-09	6.53e-08
CLDN7	7.69388	16.6993	1.118	3.01e-17	2.45e-15
KLF17	0.0291195	0.00768546	-1.92178	5.1e-09	4.94e-08
AC126468.1	0.0671335	0.0334195	-1.00634	1.13e-05	4.61e-05
LINC01151	0.108288	0.0219392	-2.3033	3.95e-09	3.95e-08
UBE2C	9.06739	3.88262	-1.22366	1.36e-14	5.57e-13
FAM83F	0.318563	0.727804	1.19197	3.05e-06	1.44e-05
GACAT2	3.20956	1.23303	-1.38017	1.21e-08	1.07e-07
SLC9A2	0.0834723	0.77292	3.21095	8.28e-10	9.72e-09
GRP	0.46154	0.131338	-1.81317	0.000530261	0.00139683
FCRL5	0.472355	0.13256	-1.83323	0.00500656	0.00999191
C16orf74	4.18053	1.99764	-1.06539	2.43e-07	1.53e-06
CNTN3	0.269281	0.806243	1.5821	1.11e-06	5.87e-06
ZBTB7C	1.55789	0.76434	-1.0273	0.000205214	0.000602651
AC024022.1	0.0202663	0.0565357	1.48008	6.79e-06	2.95e-05
ZNF98	0.0585378	0.144529	1.30391	0.00448479	0.00908679
ROS1	0.144038	0.0181612	-2.98752	1.71e-05	6.66e-05
FMR1NB	0.0862009	0.0240667	-1.84066	0.000548044	0.0014391
HADHAP1	0.146189	0.0563731	-1.37475	6.82e-06	2.96e-05
PLA2G4D	0.164009	0.0799447	-1.0367	1.42e-06	7.31e-06
DMRT3	0.115767	0.0267988	-2.11099	1.11e-11	2.05e-10
AC022276.1	0.0270843	0.0101538	-1.41544	5.98e-05	0.000202122
TMEM101	11.3497	23.536	1.05221	7.17e-05	0.000237857
ANXA3	1.30899	3.24739	1.31083	2.58e-11	4.33e-10
PPDPFL	8.03145	2.50619	-1.68016	7.26e-09	6.74e-08
IGHGP	163.952	30.7828	-2.41308	0.000233083	0.000674433
TMEM61	0.0588322	0.723348	3.62001	5.25e-05	0.000180251
GNG4	0.4902	0.239979	-1.03046	8.67e-05	0.000281334
LINC00475	1.19811	0.551591	-1.11909	1.01e-09	1.17e-08
PRRG2	0.587951	1.39316	1.24459	0.000930019	0.00228925
LINC02268	0.212609	0.0452931	-2.23084	8.93e-07	4.83e-06
SHISA2	0.372374	0.859715	1.2071	0.00446681	0.00905504
CASR	0.194028	0.411212	1.08361	9.09e-06	3.8e-05
KIT	2.64865	9.76233	1.88197	0.000289862	0.000820505
ANKRD26P1	0.0078005	0.00335307	-1.21808	0.0013027	0.00308293
MZB1	8.49129	2.17198	-1.96697	4.7e-05	0.00016299
KRT39	0.0388272	0.017638	-1.13838	0.000226046	0.000655665
ANGPTL3	1.80634	4.74917	1.3946	8.32e-07	4.54e-06
MAB21L3	0.441379	1.1168	1.33928	3.76e-08	2.92e-07
LINC02197	0.0179955	0.0367167	1.0288	5.19e-09	5.01e-08
PADI3	1.72831	0.489497	-1.81999	0.00255147	0.00554572
OCLN	0.372735	2.13563	2.51844	9.14e-89	2.5e-84
THRAP3P3	0.029463	0.111603	1.92139	0.00421213	0.00861085
GFPT2	4.70982	1.80542	-1.38334	9.31e-09	8.45e-08
APLP1	1.86139	0.887205	-1.06904	0.00109666	0.00264824
SHOX2	0.203196	0.0924388	-1.1363	2.35e-07	1.49e-06
PODNL1	1.14455	0.447641	-1.35437	3.76e-11	6.08e-10
AC008592.1	0.0687533	0.033663	-1.03027	1.2e-06	6.29e-06
AC007750.1	0.0464576	0.0220364	-1.07602	2.96e-09	3.03e-08
ITGA2B	0.670002	0.206843	-1.69563	1.24e-05	5e-05
KRT87P	0.136593	0.434048	1.66797	1.9e-14	7.46e-13
SCX	0.894389	0.413812	-1.11193	9.01e-07	4.87e-06
AC022079.1	0.92819	0.270015	-1.78138	1.94e-07	1.26e-06
LINC00313	0.048304	0.0189946	-1.34655	2.8e-08	2.25e-07
AL731556.1	0.164358	0.052696	-1.64107	3.47e-08	2.71e-07
FDCSP	19.0785	4.95902	-1.94382	1.9e-05	7.32e-05
MFAP2	1.57716	0.625453	-1.33435	1.12e-06	5.94e-06
MT1H	6.97005	2.65392	-1.39305	0.00303396	0.00644795
AL354751.2	0.418883	0.179574	-1.22197	1.85e-06	9.27e-06
AL356234.1	0.193092	0.0805655	-1.26106	0.00386231	0.00797073
PDZRN4	0.115527	0.297063	1.36255	0.00431129	0.00878337
SRPX2	2.26651	0.707029	-1.68063	9.69e-10	1.12e-08
SLC25A21	0.158913	0.350237	1.14009	2.91e-09	2.99e-08
LINC01694	0.0497784	0.0207341	-1.26351	0.000907362	0.00224033
PACRG	0.425687	2.72939	2.68071	1.02e-08	9.15e-08
TNNC1	0.34431	0.832778	1.27422	0.00128173	0.00303883
SV2C	0.0390077	0.0793982	1.02535	0.00416856	0.0085326
ATRNL1	0.186977	0.471377	1.33402	1.22e-07	8.28e-07
AC099066.2	0.130945	0.062485	-1.06738	1.85e-12	4.17e-11
CATIP-AS2	0.226248	0.491573	1.1195	6.69e-10	8.03e-09
AC084048.1	0.0339654	0.203025	2.57952	0.00170086	0.00389616
KRT7-AS	0.109534	0.470118	2.10165	4.53e-13	1.18e-11
CLCNKB	0.494215	16.9914	5.10352	5.24e-06	2.34e-05
LINC01522	0.259615	0.121643	-1.09372	7.66e-08	5.49e-07
AC026956.2	0.0277476	0.00955589	-1.5379	0.00218678	0.00485288
AC055758.2	0.038316	0.0122698	-1.64283	1.1e-07	7.58e-07
MMP9	15.1799	6.57757	-1.20654	1.58e-09	1.73e-08
AC139769.3	0.0825402	0.170776	1.04893	8.02e-10	9.45e-09
TBC1D27P	0.0815974	0.0207043	-1.97859	2.69e-08	2.17e-07
ATP6V0CP4	0.316855	0.138329	-1.19572	4.36e-09	4.3e-08
FAM30A	0.270593	0.076644	-1.81988	0.00159215	0.00367942
IMPDH1P5	0.263954	0.116594	-1.17879	2.78e-07	1.72e-06
CIDEC	1.60991	0.242865	-2.72875	6.75e-05	0.000224788
LINC01615	0.728602	0.331144	-1.13767	3.05e-14	1.12e-12
HP	36.2517	10.4227	-1.79832	1.16e-08	1.03e-07
TMEM92-AS1	0.724617	0.316745	-1.1939	1.25e-12	2.92e-11
AL136981.3	0.0684619	0.0294697	-1.21607	2.54e-09	2.65e-08
CPNE7	1.75054	0.861436	-1.02298	1.39e-11	2.5e-10
AC134312.5	0.0798643	0.0337129	-1.24425	2.02e-08	1.69e-07
SOX2	0.108809	0.0330562	-1.71881	0.000373034	0.00102344
AL021877.1	0.00789114	0.0179372	1.18465	0.00304147	0.00646241
AC018695.6	0.880972	0.412865	-1.09343	7.08e-09	6.59e-08
MT2A	287.44	141.062	-1.02693	3.68e-12	7.69e-11
UNC5D	0.188499	0.949229	2.3322	2.11e-12	4.69e-11
HS3ST3A1	0.749368	0.170059	-2.13964	3.76e-05	0.000133601
ADAMTS14	0.969718	0.403837	-1.26379	1.23e-11	2.24e-10
MYH8	0.657394	1.50357	1.19356	4.73e-09	4.62e-08
LINC00648	0.0699186	0.032738	-1.09471	0.00200738	0.00449851
LINC01224	0.0333619	0.0744086	1.15727	0.00176672	0.00402847
BX546450.2	0.0741951	0.0366757	-1.0165	1.3e-06	6.72e-06
PCSK1	0.537375	0.250455	-1.10138	9.98e-08	6.94e-07
HEPACAM2	0.0330454	8.86393	8.06735	0.000120387	0.000375778
TLCD3B	0.32964	0.0780921	-2.07764	1.36e-14	5.57e-13
AC004593.1	0.0226507	0.0474605	1.06717	0.00382696	0.00790792
RBP4	25.7205	92.218	1.84213	0.000137493	0.000423832
FAM245B	0.176715	0.370774	1.06911	0.00133904	0.00315773
AC002057.2	0.0703533	0.273591	1.95933	8.86e-05	0.000286622
GABRB1	0.0595213	0.13505	1.18202	0.00347983	0.00727798
AC005100.1	0.0660372	0.0277563	-1.25047	3.9e-06	1.8e-05
GS1-24F4.2	0.379239	0.810793	1.09623	1.46e-05	5.78e-05
NAPSA	2.3729	6.09469	1.3609	1.26e-14	5.25e-13
AC133637.1	0.0801342	0.034152	-1.23045	1.17e-09	1.32e-08
AC073140.2	0.0370042	0.0156944	-1.23744	1.58e-05	6.2e-05
HHATL-AS1	0.00937828	0.0371132	1.98454	0.000119114	0.000372166
TEX29	0.500739	0.235685	-1.0872	8.45e-07	4.6e-06
AL611929.1	0.0505708	0.152074	1.5884	3.69e-07	2.21e-06
LINC00626	2.18153	0.715653	-1.60801	3.5e-08	2.73e-07
VTCN1	0.248814	3.07127	3.6257	2.98e-06	1.41e-05
CDH15	0.186163	0.0913593	-1.02694	1.4e-05	5.57e-05
DUXAP10	0.135108	0.0654558	-1.04552	1.29e-13	3.98e-12
LINC00460	0.514319	0.145956	-1.81713	6.34e-11	9.75e-10
MCOLN3	0.221216	0.704553	1.67125	3.2e-07	1.95e-06
FAM245A	0.0280816	0.061767	1.13721	0.00460035	0.00928997
DPP6	0.0888071	0.190028	1.09747	0.00331273	0.00696894
MMP13	0.829297	0.120279	-2.7855	2.2e-06	1.08e-05
DSG2	17.1669	37.0585	1.11017	4.28e-34	2.93e-30
AC068700.1	0.0486537	0.134601	1.46807	9.52e-05	0.000305309
DAAM2-AS1	0.387634	0.156653	-1.30713	3.54e-10	4.53e-09
AC188617.1	0.342108	0.00638622	-5.74335	2.3e-05	8.66e-05
AC108479.2	0.0959074	0.0383947	-1.32073	3.68e-05	0.000130992
LINC01423	0.118504	0.0477219	-1.31221	1.44e-07	9.64e-07
C21orf62	0.667634	1.80683	1.43633	2.45e-13	6.97e-12
AL355810.1	0.107691	0.0433083	-1.31418	0.00288723	0.00616773
CDHR2	3.30066	7.54205	1.1922	7.63e-12	1.47e-10
LINC01914	0.531819	0.167595	-1.66596	3.51e-07	2.12e-06
ESRRG	0.698669	1.70242	1.28491	2.25e-16	1.43e-14
KRT79	0.0569489	0.013155	-2.11406	4.6e-05	0.000160063
TEX13C	0.0224632	0.011167	-1.00832	2.3e-09	2.43e-08
LINC01638	1.36776	0.516124	-1.40603	2.71e-15	1.34e-13
AL359313.1	0.0643668	0.0267971	-1.26424	4.37e-06	1.99e-05
ZNF728	0.0341563	0.114048	1.73942	0.000116299	0.000364117
FAM83B	0.0284965	0.261139	3.19596	3.26e-05	0.000117463
CCDC160	0.662421	1.32934	1.00489	8.45e-17	6.04e-15
LINC01583	0.0985936	0.0219761	-2.16556	3.97e-09	3.96e-08
Z99289.2	0.153305	0.0746641	-1.03792	1.42e-10	2.01e-09
ELF5	0.0287328	0.0595583	1.0516	0.000696413	0.00177754
WDR72	4.96551	10.0834	1.02197	5.81e-22	1.83e-19
FOXA2	0.461068	0.203674	-1.17872	0.000510164	0.00134908
CACNA1G	0.0522591	0.0164784	-1.66511	2.5e-06	1.21e-05
ANGPTL8	5.39728	1.12396	-2.26365	9.35e-12	1.77e-10
TOX3	0.526296	1.75129	1.73447	2.42e-18	2.64e-16
LINC01806	0.19529	0.436035	1.15882	6.02e-05	0.000203379
PKIA	1.61239	3.4581	1.10078	9.85e-06	4.09e-05
TPT1P5	1.21988	0.4652	-1.39082	6.7e-13	1.69e-11
KRT7	1.80208	13.6828	2.92463	2.22e-11	3.8e-10
AC009248.3	0.0520056	0.0254479	-1.03112	1.45e-07	9.71e-07
SYT10	0.0537569	0.451849	3.07132	0.000601076	0.00156143
SLC22A9	0.0550879	0.233298	2.08237	0.000183126	0.000545611
IGHJ5	4.03446	1.19951	-1.74993	0.00133647	0.00315275
FOXI2	0.137578	2.77205	4.33263	0.00066536	0.00170655
TLX1	0.0249509	0.0122589	-1.02526	5.5e-06	2.44e-05
VIL1	2.62448	5.2747	1.00706	1.65e-10	2.3e-09
AC004817.3	0.354768	0.115677	-1.61678	5.66e-10	6.9e-09
BSPRY	1.57399	3.97761	1.33748	2.58e-17	2.14e-15
RPS2P24	0.0630797	0.0311462	-1.01812	7.63e-06	3.26e-05
P4HA3	2.98078	1.38059	-1.1104	1.37e-11	2.47e-10
SST	34.7636	83.8037	1.26944	0.000281546	0.00079928
APCDD1L	2.21628	0.609489	-1.86247	1.34e-07	9.02e-07
AL158195.1	0.0082166	0.0237945	1.53402	1.36e-06	7.04e-06
AC096920.1	0.0507411	0.126594	1.31899	8.18e-05	0.000266967
AC022463.1	0.0807544	0.172105	1.09168	8.73e-07	4.74e-06
FOXB1	0.075422	0.0194487	-1.95531	4.73e-08	3.57e-07
EDAR	0.150654	0.38963	1.37087	4.53e-12	9.24e-11
LINC00379	0.19985	0.528948	1.40421	2.25e-09	2.38e-08
AL161668.4	0.0426222	0.134797	1.66111	0.000154493	0.000469154
SLC6A20	0.500396	1.39942	1.48369	0.000237711	0.000686445
PANX2	0.980405	0.399943	-1.29359	2.97e-05	0.000108511
SAMD12	0.428302	0.934565	1.12567	4.12e-22	1.36e-19
RNU6-1280P	1.24949	0.596266	-1.06732	1.48e-07	9.89e-07
KRTAP5-AS1	0.0442176	0.118344	1.4203	0.00118604	0.00283653
FUT9	0.0279674	0.0988921	1.82211	0.00274312	0.00590273
MT2P1	2.2452	1.04199	-1.10751	4.99e-09	4.84e-08
STK32A	0.301248	0.805632	1.41917	0.000123499	0.000384332
FER1L4	3.58898	1.73661	-1.0473	3.95e-14	1.41e-12
HRG	0.0686878	4.62784	6.07414	0.000365567	0.00100608
GCK	0.133708	0.0594017	-1.17051	1.24e-06	6.48e-06
LINC01127	7.95959	2.80387	-1.50527	2.27e-06	1.11e-05
TFCP2L1	0.815226	7.03518	3.10932	1.32e-07	8.91e-07
PPP1R1A	11.1655	4.10103	-1.44499	0.00159996	0.00369535
MTRNR2L3	0.28938	0.119975	-1.27023	6.22e-05	0.000209329
ZNF114	2.20181	0.585046	-1.91207	7.93e-07	4.36e-06
AC004080.2	0.101846	0.0436149	-1.22349	0.000118957	0.000371717
CERS1	0.186541	0.08809	-1.08244	0.00375157	0.00777091
C15orf56	0.0494788	0.125361	1.3412	7.9e-05	0.000259148
FREM1	0.288125	0.885417	1.61966	1.67e-10	2.33e-09
IGFL2-AS1	0.988487	0.167019	-2.56521	7.22e-08	5.2e-07
MAGEA10	0.172801	0.0155204	-3.47688	2.3e-05	8.67e-05
MELTF	1.76295	0.576997	-1.61136	1.43e-05	5.68e-05
AC002460.2	0.0102958	0.0315643	1.61624	2.82e-05	0.000103791
LINC02269	0.151441	0.038443	-1.97796	1.26e-06	6.57e-06
IGLL5	1.05571	0.236652	-2.15737	0.000591946	0.0015402
C5orf38	0.796091	0.28666	-1.47359	0.000989203	0.00241602
HOXA13	0.533998	0.260138	-1.03756	1.49e-05	5.89e-05
AC007342.5	0.0381479	0.237495	2.63822	2.89e-06	1.37e-05
TBC1D14	3.58837	8.47923	1.2406	6.21e-21	1.43e-18
LINC01564	0.207437	0.529547	1.35209	3.76e-05	0.000133387
EML5	0.0391639	0.0832756	1.08837	8.27e-15	3.57e-13
STEAP3	14.3419	5.66815	-1.33929	2.46e-07	1.54e-06
FAR2P3	0.0106009	0.0323523	1.60969	4.73e-05	0.000164019
MT1XP1	1.04075	0.512064	-1.02323	2.25e-10	3.05e-09
UGT2B28	0.0154216	0.0639031	2.05093	0.000709593	0.0018073
SLC26A4	0.186784	0.482964	1.37055	1.34e-05	5.37e-05
ERBB4	0.142674	0.510028	1.83785	0.00162478	0.00374728
SLC12A3	0.200824	5.89512	4.87552	0.000373138	0.00102344
GC	3.10151	14.861	2.26049	0.00343752	0.0072016
AC015819.2	0.962151	0.404595	-1.24978	0.00205449	0.00459582
AL137186.1	0.200043	0.0842714	-1.2472	6.75e-09	6.33e-08
TCEAL5	0.0689734	0.202973	1.55717	0.00167669	0.00384948
ACTN2	0.615395	0.221491	-1.47426	4.06e-18	4.13e-16
AC022092.1	0.139403	0.0576155	-1.27473	7.9e-06	3.36e-05
NUPR2	0.127143	2.59452	4.35095	0.000165001	0.000497586
HMGA2	0.316214	0.13739	-1.20262	2.31e-05	8.71e-05
LINC02675	0.109362	0.258268	1.23975	0.00283277	0.00606749
AC004832.6	0.305732	0.148504	-1.04177	5.04e-18	5e-16
TMPRSS4	0.0738191	0.414454	2.48915	0.00413881	0.00847894
PCBP3-AS1	0.0795202	0.0365526	-1.12135	1.12e-07	7.72e-07
LCAL1	0.0162849	0.148452	3.18839	0.00442783	0.00898867
KCNV1	0.131689	0.320934	1.28514	1.65e-06	8.34e-06
PAGE5	2.6677	0.0381969	-6.126	5.27e-05	0.000180751
PAGE2B	1.15874	0.0369898	-4.96929	1.11e-05	4.54e-05
SHROOM3	1.02329	2.39335	1.22581	1.28e-21	3.46e-19
DTNB-AS1	0.236088	0.108375	-1.12329	0.000297056	0.000838529
TMEM249	0.0275434	0.012392	-1.1523	1.43e-07	9.57e-07
EHF	0.245797	1.20462	2.29304	0.000158244	0.000479321
STEAP3-AS1	0.160248	0.054149	-1.5653	9.15e-13	2.22e-11
AL355796.1	0.572654	0.191367	-1.58132	4.01e-06	1.84e-05
IGKC	4639.69	1170.55	-1.98685	0.000482949	0.00128519
LINC02725	0.0584195	0.0169003	-1.7894	1.49e-09	1.64e-08
AC040174.1	0.0598841	0.203441	1.76436	0.00288248	0.00616008
MT3	14.207	6.13219	-1.21213	0.00137929	0.00324287
AC097518.1	0.330508	0.132273	-1.32116	0.000191442	0.000567135
AC147055.1	0.0383301	0.0972768	1.34362	7.96e-07	4.37e-06
ARMC4P1	0.0248109	0.066677	1.42622	5.52e-05	0.000188296
AL023584.2	0.184847	0.0839937	-1.13798	1.21e-07	8.26e-07
SLC16A7	0.988462	3.40442	1.78415	1.39e-06	7.14e-06
IGLC7	10.3661	3.21427	-1.68931	0.000872388	0.00216472
AC018685.3	0.0913875	0.185481	1.0212	0.00182663	0.00414781
MAFA-AS1	0.410185	0.176255	-1.21861	0.00115215	0.00276297
AP000897.2	0.269178	0.651071	1.27426	1.88e-17	1.58e-15
LINC02152	0.0509245	0.0206617	-1.3014	1.97e-06	9.77e-06
MTDHP3	0.251451	0.756666	1.58938	0.00205493	0.00459644
CYP2C18	0.0340438	0.12145	1.83489	0.000670166	0.00171791
MDFI	2.37146	1.06819	-1.15061	6.93e-09	6.47e-08
AL096840.2	0.0840586	0.0402171	-1.06359	5.35e-10	6.57e-09
CDH1	11.6023	24.5067	1.07876	2.3e-27	3.71e-24
NTNG2	0.634746	0.313821	-1.01624	1.28e-12	2.98e-11
NANOGP6	0.0475102	0.0196074	-1.27684	2.36e-11	4.02e-10
AC026369.1	0.254622	0.547598	1.10476	0.00341624	0.00715976
AC131206.1	0.276021	0.11661	-1.24309	0.00211843	0.00471917
CIR1P2	0.0213644	0.0516127	1.27251	1.98e-05	7.6e-05
PIGR	19.5054	76.6051	1.97357	1.59e-14	6.44e-13
AC080038.1	0.414848	0.198101	-1.06635	3.55e-08	2.77e-07
MMP3	0.233378	0.10297	-1.18045	2.36e-10	3.18e-09
SCNN1A	2.87239	14.1535	2.30084	1.35e-09	1.51e-08
IGLV9-49	45.6922	6.2249	-2.87583	0.000600375	0.00155975
WFDC3	0.599758	0.250937	-1.25705	9.41e-08	6.59e-07
AC011352.1	3.03667	1.04629	-1.53721	1.36e-14	5.56e-13
CYP17A1	1.07549	2.15466	1.00247	1.74e-06	8.76e-06
AC091182.2	0.178793	0.0601865	-1.57078	0.000580496	0.00151458
AC023669.1	0.989774	2.58494	1.38496	0.00294972	0.00628651
PPP1R27	0.0663596	0.0318011	-1.06123	4.75e-09	4.64e-08
IL20RB-AS1	0.210275	0.0725665	-1.5349	1.34e-05	5.37e-05
TCAM1P	0.0823759	0.0243729	-1.75695	0.00119433	0.00285435
CD79A	8.35271	2.46466	-1.76086	0.00298612	0.00635813
RPL29P19	0.946059	0.34245	-1.46604	1.17e-12	2.76e-11
CPZ	0.0251723	0.00967506	-1.37949	2.36e-05	8.89e-05
NR0B2	0.640459	2.42578	1.92127	0.000241498	0.000696425
AL138847.2	0.196555	0.599838	1.60964	9.45e-07	5.09e-06
IGLC2	411.543	97.6855	-2.07483	0.000116214	0.000363894
ZIC5	0.0732813	0.0228068	-1.68398	8.2e-08	5.83e-07
AL596087.2	0.171082	0.0652697	-1.39021	2.99e-10	3.93e-09
SHISA3	3.86063	8.46022	1.13186	0.000159862	0.000483578
OVOL2	0.0496798	0.185715	1.90236	0.00106783	0.0025875
HAMP	0.844931	0.414981	-1.02579	0.000191306	0.000566855
PIK3C2G	0.0213895	0.214019	3.32276	0.00181026	0.00411713
AC122134.1	0.838088	0.356711	-1.23234	4.8e-14	1.68e-12
AL354984.1	0.0142301	0.00627519	-1.18121	6.2e-06	2.72e-05
PLPPR1	0.212324	0.657268	1.63021	0.00229252	0.00505392
AC021127.1	0.15417	0.0460061	-1.74462	4.97e-05	0.000171616
AC007405.4	0.234542	0.10643	-1.13995	2.06e-08	1.72e-07
LRRC2	0.22564	0.454475	1.01018	0.00127045	0.00301628
H2BC14	0.114966	0.0474945	-1.27538	5.73e-06	2.53e-05
NIPAL1	0.251847	0.749232	1.57287	5.13e-20	8.89e-18
FER1L6	0.0280753	0.295327	3.39494	4.47e-10	5.6e-09
PLCG2	2.69905	8.32341	1.62472	6.53e-06	2.84e-05
ERVMER34-1	0.0845642	0.258703	1.61318	1.85e-05	7.13e-05
LBP	49.7403	15.8691	-1.64819	4.22e-05	0.000147989
SCD5	4.70571	15.4275	1.71302	6.72e-16	3.85e-14
SLC18A3	2.5417	0.431028	-2.55994	0.00165139	0.00380056
TWIST2	0.560891	0.240685	-1.22057	5.27e-05	0.0001808
AC012236.1	0.66604	0.257139	-1.37306	8.92e-08	6.29e-07
USH1G	0.0449548	0.147452	1.7137	2.85e-05	0.00010458
AL356417.2	0.127083	0.0562523	-1.17579	1.98e-07	1.28e-06
AC005082.1	0.355449	1.04662	1.55802	2.76e-05	0.000101739
AC114803.1	0.543892	0.244896	-1.15115	4.97e-19	6.44e-17
AC148477.4	0.115542	1.05682	3.19324	4.18e-05	0.000146759
AL109924.1	0.131098	0.0576544	-1.18514	0.00055095	0.00144618
ZNF804B	0.0159871	0.0834551	2.38409	3.64e-09	3.67e-08
LINC00973	0.664779	0.0786338	-3.07965	0.000927226	0.00228324
IL20RB	15.3545	5.32148	-1.52876	4.95e-09	4.8e-08
EN2	0.233253	0.103015	-1.17904	5.42e-06	2.42e-05
AC092422.1	0.0693617	0.220832	1.67074	9.79e-07	5.25e-06
CLMP	1.91472	0.64605	-1.56741	0.00142576	0.00333779
AQP9	5.61922	2.43652	-1.20554	6.89e-07	3.86e-06
VWA5B1	0.0276758	0.331584	3.58268	0.000470214	0.00125569
KCNK15	0.187876	0.777556	2.04916	0.00235775	0.00518021
AC145098.2	0.190632	0.0911679	-1.06419	2.51e-07	1.58e-06
AC013391.3	0.108095	0.0291603	-1.89022	2.15e-08	1.78e-07
LINC01611	0.176869	0.0864492	-1.03275	0.00170002	0.00389488
AC098476.1	0.205856	0.492642	1.2589	0.00160599	0.00370816
AL451142.1	0.0670797	0.14206	1.08255	0.00121091	0.00288743
SLC13A2	0.30486	1.35603	2.15317	0.00040734	0.00110603
GABRA3	0.18697	0.0164846	-3.50361	1.35e-05	5.38e-05
ANKRD36BP2	0.415787	0.145876	-1.51111	5.36e-06	2.39e-05
EML6	0.203896	0.491224	1.26854	0.000354797	0.000980088
AC011611.3	0.099811	0.0495124	-1.01141	5.31e-07	3.06e-06
EVX1	0.0513341	0.0173642	-1.5638	0.000321681	0.000900516
AC002480.1	0.299358	0.105569	-1.50369	5.87e-06	2.58e-05
RANBP3L	0.214733	0.72798	1.76136	8.17e-05	0.000266708
LINC02783	1.53257	0.693248	-1.14451	1.69e-07	1.12e-06
SCG2	5.93335	1.66735	-1.83129	7.98e-13	1.97e-11
GCM1	0.092582	0.281133	1.60245	0.00163507	0.00376849
PLXNB3	0.702763	0.249605	-1.49339	5.5e-13	1.41e-11
AL031123.5	0.385309	0.912253	1.24342	2.85e-08	2.28e-07
GPD1L	4.34875	9.1976	1.08066	1.08e-21	3.05e-19
AC112493.1	0.0571673	0.0251596	-1.18408	0.00160187	0.00369945
SLC1A7	0.582646	0.239137	-1.28478	9.06e-07	4.89e-06
SEMA3A	0.616392	0.276391	-1.15714	0.00449844	0.00910841
LINC01705	0.277852	0.0827407	-1.74765	0.000104001	0.000330033
HOXD12	0.0274039	0.0118974	-1.20374	2.01e-08	1.68e-07
AC024230.1	0.0351648	0.00971873	-1.85529	3.25e-06	1.52e-05
RPL29P14	0.713334	0.311	-1.19766	9.69e-13	2.34e-11
FOLR3	0.17789	0.550262	1.62914	0.000123161	0.000383452
ELMOD1	0.13818	0.433887	1.65077	0.0043857	0.00891439
ARHGEF38	0.20107	0.52277	1.37848	7.25e-13	1.81e-11
AC003093.1	0.470159	0.0616979	-2.92986	1.34e-05	5.36e-05
AMH	0.517327	0.236402	-1.12983	1.88e-07	1.22e-06
AIF1L	17.1283	36.0305	1.07284	9.88e-20	1.58e-17
CACNA1B	0.136221	0.0144231	-3.23951	0.000106634	0.00033737
C1QL1	34.2801	14.1629	-1.27525	3.22e-12	6.82e-11
SPINK13	6.34917	2.88081	-1.14009	4.24e-05	0.000148617
TBX5	0.417429	0.0871147	-2.26054	0.000284072	0.000805784
ATP6V0D2	0.181105	17.8328	6.62156	2.45e-08	2e-07
AC005281.1	0.0636603	0.231457	1.86228	4.94e-12	9.96e-11
PLA2G2A	1.73256	0.604917	-1.5181	7.14e-08	5.15e-07
SIX3	0.200924	0.0736894	-1.44712	0.00096396	0.00236196
AC092078.3	0.0257482	0.187119	2.86141	0.000175003	0.000524152
PACRG-AS1	0.00763408	0.0303361	1.99051	0.000166811	0.000502544
MIR3681HG	0.0585569	0.131608	1.16833	3.11e-06	1.47e-05
DSP	7.02276	14.3933	1.03528	6.18e-20	1.03e-17
TEX19	0.0573069	0.01825	-1.65081	0.000364591	0.0010038
IYD	0.119676	0.388251	1.69786	1.63e-18	1.86e-16
ERVV-2	0.482659	0.153329	-1.65438	0.00190824	0.00430775
LMO1	0.815535	0.253844	-1.6838	1.56e-10	2.19e-09
HBQ1	0.193766	0.0735867	-1.3968	0.00107307	0.00259791
CLIC5	1.03175	2.12887	1.04499	5.47e-11	8.51e-10
LINC01502	0.0523129	0.00863716	-2.59854	1.19e-05	4.81e-05
IGHJ3P	5.51282	1.67813	-1.71594	0.00172294	0.00394113
AC084759.3	0.0556901	0.444027	2.99515	7.5e-10	8.89e-09
TNXA	0.831099	0.303477	-1.45343	2.22e-06	1.09e-05
FOXA3	0.144744	0.343131	1.24526	0.000191268	0.000566855
LINC00635	0.0200441	0.0481219	1.26352	3.69e-07	2.22e-06
LINC02513	0.150704	0.0429472	-1.81108	2.78e-06	1.32e-05
AC093720.1	0.111405	0.25105	1.17216	2.15e-07	1.38e-06
AC079163.2	0.0263381	0.01236	-1.09147	0.000772042	0.00194535
AC025366.1	0.0678802	0.171959	1.341	2.2e-08	1.82e-07
UGT2B10	0.0125125	0.766481	5.93681	0.00183656	0.00416692
TUBA3C	0.258233	0.0981466	-1.39566	0.000407858	0.00110711
TMEM145	1.08878	0.417247	-1.38375	3.18e-07	1.94e-06
SLC2A12	0.121787	0.404716	1.73255	1.03e-07	7.1e-07
AP000802.1	0.0872137	0.0432485	-1.01191	4.03e-05	0.000142116
BARX1	0.370392	0.084204	-2.13709	8.38e-10	9.84e-09
AC138969.1	0.035538	0.0173738	-1.03245	4.53e-05	0.000158005
LYPD1	0.251442	0.115057	-1.12787	1.51e-08	1.3e-07
AC124276.2	0.101087	0.0442198	-1.19283	3.35e-05	0.000120341
LINC02625	0.197092	0.396862	1.00977	6.78e-07	3.8e-06
CCL19	10.8469	5.29819	-1.03371	0.00298338	0.0063528
CILP	0.693639	0.225994	-1.6179	4.29e-09	4.24e-08
VGF	0.328188	0.154145	-1.09023	0.00207785	0.00464303
AC007569.1	0.199056	0.0863788	-1.20443	0.000157801	0.000478139
AC008397.2	0.0300317	0.013832	-1.11848	9.35e-05	0.000300601
DERL3	0.870992	0.399972	-1.12276	0.00121546	0.00289751
AL356234.2	0.0181979	0.00790721	-1.20253	2.56e-05	9.5e-05
IL6-AS1	0.226859	0.0424398	-2.41831	4.95e-13	1.28e-11
AL354751.1	0.194986	0.0962157	-1.01903	7.53e-07	4.17e-06
AC073365.1	0.0257086	0.0059958	-2.10023	0.00251195	0.0054698
OR2A4	1.22596	0.541256	-1.17952	3.17e-10	4.13e-09
AC068594.1	0.0628981	0.0285053	-1.14179	2.98e-08	2.38e-07
SNORD14E	5.17183	1.95786	-1.4014	2.39e-05	8.98e-05
PAK6	0.126047	0.34025	1.43263	0.000142748	0.000438162
ITPKA	2.56553	0.522583	-2.29552	9.56e-12	1.8e-10
WFDC10B	0.370949	0.0779969	-2.24973	1.45e-11	2.6e-10
PRSS44P	0.0239759	0.0504105	1.07214	1.39e-05	5.54e-05
LINC02471	0.679803	1.51564	1.15674	1.9e-09	2.05e-08
BECN2	0.0496243	0.0234367	-1.08228	5.34e-07	3.07e-06
DUSP15	0.571279	3.27114	2.51753	2.34e-11	3.99e-10
PAEP	13.7194	0.448786	-4.93405	6.06e-12	1.2e-10
AC207130.1	0.279031	0.122212	-1.19104	5.87e-07	3.34e-06
ILDR1	1.69815	3.64469	1.10183	1.25e-20	2.59e-18
BMPER	0.503315	0.159611	-1.6569	7.58e-07	4.19e-06
AC087588.1	0.408126	0.188338	-1.11569	2.42e-06	1.17e-05
ADGRB1	0.960391	0.374728	-1.35778	4.21e-08	3.21e-07
TPPP2	0.0172993	0.0350324	1.01798	0.00488863	0.00979839
SLC18A2	0.245728	0.654014	1.41226	2.75e-07	1.71e-06
SCGB3A2	0.993203	0.487778	-1.02587	5.57e-13	1.43e-11
AL353150.1	0.434232	0.16456	-1.39985	1.71e-07	1.12e-06
KCNJ1	0.411862	2.36144	2.51943	0.000131214	0.000405939
LINC00928	0.0484441	0.0222612	-1.12179	1.74e-07	1.15e-06
AL161630.1	0.12652	0.32291	1.35177	0.00166219	0.003821
OBP2A	0.208889	0.0372663	-2.48679	8.72e-18	8.06e-16
AP000844.2	0.889442	0.372645	-1.2551	1.18e-05	4.77e-05
FGF9	0.103581	1.76439	4.09034	0.000189802	0.000563191
AC009731.1	0.0205816	0.00747525	-1.46116	2.51e-07	1.57e-06
COMP	2.88083	1.37993	-1.06189	0.000104348	0.000331017
COL11A1	1.61439	0.660727	-1.28886	0.000261866	0.000749241
AC007342.9	0.0497316	0.219589	2.14257	8.76e-05	0.00028387
AC005224.2	0.0606171	0.0281247	-1.10789	8.54e-10	9.99e-09
AC006262.2	0.297553	0.118416	-1.32928	5.16e-06	2.31e-05
TSPEAR-AS1	0.162874	0.0767013	-1.08643	1.03e-05	4.25e-05
HMGB3P7	0.287215	0.0986337	-1.54198	0.000484347	0.00128841
CCDC194	0.176116	0.0845866	-1.05803	7.13e-11	1.08e-09
ADAM12	2.50049	1.11276	-1.16807	1.31e-07	8.89e-07
LCN2	0.555926	6.3223	3.50748	0.00128038	0.00303615
MUC12-AS1	0.590229	0.277678	-1.08786	4.72e-12	9.58e-11
JSRP1	0.980752	0.479898	-1.03116	1.1e-05	4.51e-05
GTSF1L	0.184597	0.0901152	-1.03454	0.000683292	0.00174829
LINC02126	0.0727899	0.0330338	-1.13979	2.12e-10	2.89e-09
TREML3P	0.123649	0.0589463	-1.06878	0.000322053	0.000901281
ATG9B	1.03949	0.502405	-1.04895	4.31e-11	6.9e-10
CA10	0.0139509	0.232923	4.06142	1.19e-07	8.1e-07
AC116021.1	0.136094	0.0482873	-1.49489	7.85e-10	9.26e-09
THSD7A	1.86692	3.86937	1.05144	6.2e-12	1.23e-10
AC002057.1	0.125924	0.388094	1.62386	0.00184768	0.00418866
CCL26	0.972941	0.440981	-1.14164	4.34e-09	4.27e-08
OVOL1	0.328042	0.789826	1.26765	2.37e-18	2.62e-16
AC015909.1	0.0447929	0.0203076	-1.14125	2.24e-10	3.03e-09
LINC02257	0.160652	0.0775632	-1.05049	7.37e-08	5.3e-07
OACYLP	5.12569	0.305692	-4.0676	2.65e-05	9.84e-05
HOTTIP	0.0373539	0.0132407	-1.49628	6.48e-05	0.000217003
AD000090.1	7.80304	2.88553	-1.4352	0.000989675	0.00241674
GATA4	0.189549	0.0787121	-1.26792	0.00187091	0.00423534
TMEM158	2.20213	0.717215	-1.61842	1.31e-11	2.38e-10
STMN2	1.3338	0.261788	-2.34908	7.1e-06	3.06e-05
PLAAT5	0.241698	0.625031	1.37072	2.15e-05	8.17e-05
SFTA2	0.101308	0.541663	2.41865	0.000186511	0.000554688
RPS6KA6	0.357961	0.911072	1.34776	1.5e-17	1.29e-15
CIBAR2	0.151177	0.0589181	-1.35945	4.49e-08	3.4e-07
AC093001.2	2.11452	0.884672	-1.25711	2e-09	2.15e-08
AL035670.1	0.025208	0.0746516	1.56629	0.000114202	0.00035829
CD7	5.72333	2.72443	-1.0709	3.29e-10	4.27e-09
AC254629.1	0.111813	0.0548808	-1.02671	3.07e-10	4.02e-09
RTL1	0.753269	0.0064193	-6.87461	2.68e-07	1.67e-06
SLC44A4	3.68731	13.395	1.86105	1.1e-15	6.01e-14
IGLL1	0.312517	0.044357	-2.8167	0.00121596	0.00289846
ARHGDIG	0.0408567	0.0179305	-1.18816	0.000201647	0.000593449
MAGEC3	0.181949	0.0250534	-2.86046	5.8e-05	0.000196544
AC009159.1	0.408587	0.188449	-1.11647	6.03e-11	9.33e-10
EPYC	0.40121	0.0642189	-2.64329	0.000452001	0.00121333
HES5	0.429343	0.213272	-1.00944	2.63e-07	1.64e-06
AC133644.1	2.29046	1.03831	-1.1414	2.11e-08	1.75e-07
AC092384.2	0.116437	0.0426222	-1.44987	8.61e-07	4.68e-06
TMEM45B	0.807952	1.67768	1.05413	1.05e-11	1.95e-10
MTNR1A	0.0443105	0.129028	1.54196	7.89e-08	5.64e-07
TOMM40P1	0.212469	0.10221	-1.05572	1.61e-10	2.25e-09
AC023310.4	0.105403	0.0499529	-1.07727	0.000123409	0.000384136
AC010198.2	0.0745051	0.0318541	-1.22586	2.74e-12	5.94e-11
FEZF1-AS1	0.0509719	0.0165132	-1.62609	6.63e-07	3.72e-06
FIRRE	0.161551	0.0631323	-1.35554	1.17e-11	2.14e-10
SAA1	147.254	58.847	-1.32326	0.00285736	0.00611491
C6orf141	0.757095	0.294597	-1.36173	7.46e-06	3.2e-05
AC091153.2	0.10871	0.0518726	-1.06743	2.03e-05	7.76e-05
AC092894.1	0.556402	1.15624	1.05525	1.49e-15	7.85e-14
MCCD1	0.272051	2.54634	3.22647	2.71e-07	1.69e-06
DGKI	0.514474	1.28548	1.32114	0.00176633	0.00402792
LINC01605	0.34797	0.100163	-1.79661	7.17e-08	5.17e-07
AL162253.2	1.99858	0.98461	-1.02135	1.48e-09	1.63e-08
IGLC3	296.036	68.5416	-2.11072	9.66e-05	0.000309089
AC100872.2	0.456925	0.160272	-1.51143	1.01e-08	9.12e-08
IL21-AS1	0.159547	0.073232	-1.12343	5.57e-06	2.47e-05
AC099786.2	0.153947	0.0568941	-1.43608	9.46e-09	8.58e-08
AC099684.1	0.0161654	0.0393553	1.28365	1.11e-06	5.89e-06
LINC01358	0.961502	0.43765	-1.13551	7.42e-15	3.25e-13
AC017033.1	0.0921609	0.0288596	-1.6751	0.000612561	0.00158705
RNU2-52P	1.02448	0.429752	-1.25332	4.51e-12	9.21e-11
LINC01544	0.003703	0.0552211	3.89845	0.00117969	0.0028233
ATP4A	0.0287647	0.00620802	-2.21209	5.31e-05	0.000182048
PCSK6-AS1	0.144502	0.0711451	-1.02225	8.38e-07	4.57e-06
AC078909.2	0.2529	0.111363	-1.1833	1.2e-08	1.06e-07
COL6A3	17.6152	8.32669	-1.081	4.43e-08	3.36e-07
U82695.1	0.0680242	0.032684	-1.05746	1.88e-07	1.22e-06
NFE4	0.955116	0.0736229	-3.69745	4.34e-05	0.000151961
PCDHB1	0.0165403	0.0569926	1.78479	2.74e-05	0.000101272
EMSLR	0.115615	0.231624	1.00245	3.03e-14	1.12e-12
TNFRSF13B	0.138456	0.0607917	-1.18748	0.000159897	0.000483633
SBSN	0.671078	0.0493848	-3.76434	6.18e-12	1.22e-10
AL031710.1	0.869526	2.57651	1.56712	2.93e-05	0.000107262
CYSRT1	2.06366	0.958948	-1.10568	0.000878133	0.0021768
GHSR	0.00980861	0.00370495	-1.4046	0.00104836	0.00254462
LINC01711	0.768137	0.119522	-2.68408	8.79e-13	2.14e-11
LINC00922	0.240206	0.0566459	-2.08423	0.000226538	0.000656814
LINC00896	0.148499	0.0666021	-1.15681	2.06e-07	1.32e-06
AC011352.3	5.61901	2.32118	-1.27546	5.4e-13	1.39e-11
CAMK2N2	1.04201	0.475583	-1.1316	4.87e-08	3.66e-07
FREM2	1.12178	2.30962	1.04187	1.83e-20	3.53e-18
LRRC15	1.32837	0.248287	-2.41957	2.67e-05	9.89e-05
AC112721.1	0.146507	0.0484736	-1.5957	0.000761585	0.00192201
AC080038.3	0.105783	0.0407917	-1.37476	9.62e-12	1.81e-10
PTPRN	1.65745	0.616452	-1.4269	3.65e-21	8.69e-19
PAX6	0.0658418	0.0157904	-2.05996	3.21e-07	1.95e-06
CLDN19	0.324971	0.951374	1.5497	2.35e-06	1.14e-05
BLK	0.268972	0.102548	-1.39116	0.000547076	0.0014367
AC007906.2	0.696902	1.67177	1.26235	2.22e-08	1.83e-07
CRYGS	2.21907	1.0958	-1.01796	4.15e-11	6.67e-10
RNU6-1266P	0.264031	0.125351	-1.07473	0.00108722	0.00262913
PDGFRL	2.61367	1.21843	-1.10106	1.64e-06	8.31e-06
FTLP15	0.905236	0.371866	-1.28351	0.00236412	0.00519295
LY6H	1.77414	0.882168	-1.008	5.12e-07	2.96e-06
LINC02587	0.225073	0.110915	-1.02094	0.000186237	0.000553995
OR13A1	0.0943541	0.0303897	-1.6345	1.01e-05	4.19e-05
AC131391.1	0.111956	0.232176	1.05229	0.00214137	0.00476291
OGDHL	8.38762	25.0438	1.57812	6.02e-18	5.84e-16
MROH2A	0.668903	0.281075	-1.25084	3.16e-07	1.93e-06
ANO5	0.223221	0.955466	2.09773	1.85e-13	5.49e-12
AL928921.1	0.148058	0.34098	1.20353	0.00116967	0.00280128
CHIA	0.0119719	0.0271014	1.17872	0.000328331	0.000915767
GRID2	0.011921	0.0500237	2.06911	0.00039916	0.0010863
ATP6V0A4	0.131989	21.0459	7.31698	4.75e-09	4.63e-08
AL033527.2	0.174373	0.0859102	-1.02128	3.19e-08	2.52e-07
MNX1-AS2	0.147326	0.0732737	-1.00765	0.000321495	0.000900178
MYOSLID	0.20587	0.0597562	-1.78458	7.67e-10	9.07e-09
AC009229.3	0.189525	0.0821225	-1.20654	7.96e-07	4.37e-06
DLGAP1	0.079027	0.201242	1.34851	0.00259841	0.00563476
CHAT	0.42279	0.0918202	-2.20306	0.000625587	0.00161743
AC007326.1	7.67512	3.79551	-1.0159	1.66e-05	6.49e-05
AC017076.1	0.256231	0.0983737	-1.3811	1.99e-05	7.61e-05
CALY	0.255592	0.0415994	-2.61921	4.32e-06	1.97e-05
MYRIP	0.810059	1.8692	1.20632	4.19e-07	2.48e-06
SCRG1	0.30306	0.143564	-1.07791	3.64e-07	2.19e-06
PPARGC1A	2.43595	6.17231	1.34132	5.94e-20	1.01e-17
LINC02397	0.0318095	0.0151966	-1.06571	5.21e-05	0.000178906
CDHR4	0.114246	0.0465936	-1.29394	4.61e-09	4.52e-08
DLG2	0.130003	0.313746	1.27105	4.07e-14	1.45e-12
IL1R2	14.1107	4.03347	-1.80669	6.52e-05	0.000218121
ANGPTL1	0.648477	1.61815	1.31922	4.08e-05	0.000143521
NIPAL4	0.228943	0.104243	-1.13504	6.03e-07	3.42e-06
SLC7A13	0.130049	0.456367	1.81114	8.58e-05	0.000278914
SNTG2-AS1	2.374	0.432842	-2.4554	4.08e-06	1.87e-05
CGN	1.53615	3.80346	1.30799	1.96e-25	1.58e-22
AL049836.1	0.109697	0.0520624	-1.07522	2.45e-05	9.15e-05
PRSS2	0.568873	0.231987	-1.29406	7.69e-06	3.29e-05
TMC3	0.0617633	0.0254064	-1.28156	0.000752817	0.00190269
IL6	6.6978	1.67076	-2.00318	1.76e-12	3.98e-11
Z98257.1	0.325064	0.123175	-1.40001	5.37e-05	0.000183699
AC007342.8	0.0318034	0.163595	2.36287	2.83e-05	0.000103965
RPS23P6	1.08534	0.534682	-1.0214	2.05e-10	2.81e-09
